# Supplementary material for: A Physiologically Based Pharmacokinetic Model for In Vivo Alpha Particle Generators Targeting Neuroendocrine Tumors in Mice
Source: Pharmaceutics. 2021 Dec 10;13(12):2132. doi: 10.3390/pharmaceutics13122132 (PMC8703774; doi:10.3390/pharmaceutics13122132)
Supplement: Supplementary file 1 [file pharmaceutics-13-02132-s001.zip]

Archive with 1 entries (1 files):
- pharmaceutics-1443721-supplementary.pdf
